# Supplementary material for: PARA: A New Platform for the Rapid Assembly of gRNA Arrays for Multiplexed CRISPR Technologies
Source: Cells. 2022 Aug 9;11(16):2467. doi: 10.3390/cells11162467 (PMC9406951; doi:10.3390/cells11162467)
Supplement: Supplementary file 1 [file cells-11-02467-s001.zip]

Archive with 5 entries (5 files):
- cells-1841835 Figures S1-S8.pdf
- cells-1841835-Table S1.xlsx
- cells-1841835-Table S2.xlsx
- cells-1841835-Table S3.xlsx
- cells-1841835-Table S4.xlsx
