# Supplementary material for: PARA: A New Platform for the Rapid Assembly of gRNA Arrays for Multiplexed CRISPR Technologies
Source: Cells. 2022 Aug 9;11(16):2467. doi: 10.3390/cells11162467 (PMC9406951; doi:10.3390/cells11162467)
Supplement: Supplementary file 1 [file cells-11-02467-s001.zip › cells-1841835-Table S1.xlsx]

## Sheet: Sheet1
Table S1. Primers and gBlocks used in this study.
Name	Sequence	Usage
173_U3F	TAGGTCTCCCTATTTTACTTTAAATTTTTCTTATGGCTCAGC	Sequencing primer for pKSE401 vector with U3 promoter
771_AtU3_terminator	ATGGTCTCACTGGCACAATGTTTTAATTTAGGCTCA	Sequencing primer for pKSE401 vector with U3 promoter
909_cloningF	TAAAACGACGGCCAGTGCCAAGCTTTTTACTTTAAATTTTTCTTATGGCTCAGC	Cloning primer for pKSE401 vector with U3 promoter
910_cloningR	GTTGGTCTCCGACCAATGGTGCTCCCTCA	Cloning primer for pKSE401 vector with U3 promoter
911_cloiningF	ACCATTGGTCGGAGACCAACGGTCTCGGTGGCACCGAGTCGGTGC	Cloning primer for pKSE401 vector with U3 promoter
912_cloingR	TGTTGACCTGCAGGCATGCAAGCTTCACAATGTTTTAATTTAGGCTCA	Cloning primer for pKSE401 vector with U3 promoter
913_CloningF	TAGGTCTCCGGTCAACAAAGCACCAGT	Cloning primer for pKSE401(AtU3p)-2sgRNA (tRNA system)
914_cloningR	ATGGTCTCACCACTTTTTCAAGTTGATAACGG	Cloning primer for pKSE401(AtU3p)-2sgRNA (tRNA system)
915_cloningR	ATGGTCTCATACTTGCACCAGCCGGGAATCG	Cloning primer for pKSE401(AtU3p)-2sgRNA (tRNA system)
916_cloningF	TAGGTCTCCAGTAAGAGAATACCCACCCGGTTTTAGAGCTAGAAATAGCAAG	Cloning primer for pKSE401(AtU3p)-2sgRNA (tRNA system)
917_cloningR	ATGGTCTCACTGTTTGCACCAGCCGGGAATCG	Cloning primer for pKSE401(AtU3p)-2sgRNA (tRNA system)
918_cloningF	TAGGTCTCCACAGCCACAGACTCGAACTGTTTTAGAGCTAGAAATAGCAAG	Cloning primer for pKSE401(AtU3p)-2sgRNA (tRNA system)
929_cloningR	ATGGTCTCAGCTGTTAATGCACCAGCCGGGAATCG	Cloning primer for pKSE401(AtU3p)-8sgRNA (tRNA system)
930_cloningF	TAGGTCTCCCAGCCACAGACTCGGTGTTTTAGAGCTAGAAATAGCAAG	Cloning primer for pKSE401(AtU3p)-8sgRNA (tRNA system)
931_cloningR	ATGGTCTCAGCGAACTCGGTGCACCAGCCGGGAATCG	Cloning primer for pKSE401(AtU3p)-8sgRNA (tRNA system)
932_cloningF	TAGGTCTCCTCGCCACTGTGTCAGTTTTAGAGCTAGAAATAGCAAG	Cloning primer for pKSE401(AtU3p)-8sgRNA (tRNA system)
933_cloningR	ATGGTCTCATCTCTTACTTGCACCAGCCGGGAATCG	Cloning primer for pKSE401(AtU3p)-8sgRNA (tRNA system)
934_cloningF	TAGGTCTCCGAGAATACCCACCCGGTTTTAGAGCTAGAAATAGCAAG	Cloning primer for pKSE401(AtU3p)-8sgRNA (tRNA system)
935_cloningR	ATGGTCTCATGGCTGTTTGCACCAGCCGGGAATCG	Cloning primer for pKSE401(AtU3p)-8sgRNA (tRNA system)
936_cloninF	TAGGTCTCCGCCACAGACTCGAACTGTTTTAGAGCTAGAAATAGCAAG	Cloning primer for pKSE401(AtU3p)-8sgRNA (tRNA system)
937_cloningR	ATGGTCTCATACGAATTGCACCAGCCGGGAATCG	Cloning primer for pKSE401(AtU3p)-8sgRNA (tRNA system)
938_cloningF	TAGGTCTCCCGTAGCAAACTCTCTGGGTTTTAGAGCTAGAAATAGCAAG	Cloning primer for pKSE401(AtU3p)-8sgRNA (tRNA system)
939_cloningR	ATGGTCTCATAGTGGCCTTTGCACCAGCCGGGAATCG	Cloning primer for pKSE401(AtU3p)-8sgRNA (tRNA system)
940_cloningF	TAGGTCTCCACTAATTGCCACCTGTTTTAGAGCTAGAAATAGCAAG	Cloning primer for pKSE401(AtU3p)-8sgRNA (tRNA system)
941_cloningR	ATGGTCTCAAGATTTCTGCACCAGCCGGGAATCG	Cloning primer for pKSE401(AtU3p)-8sgRNA (tRNA system)
942_cloningF	TAGGTCTCCATCTAAAGAGGTCATTGGTTTTAGAGCTAGAAATAGCAAG	Cloning primer for pKSE401(AtU3p)-8sgRNA (tRNA system)
943_cloningR	ATGGTCTCAAGTCAATCTGCACCAGCCGGGAATCG	Cloning primer for pKSE401(AtU3p)-8sgRNA (tRNA system)
944_cloningF	TAGGTCTCCGACTCACAGGAAACTGGTTTTAGAGCTAGAAATAGCAAG	Cloning primer for pKSE401(AtU3p)-8sgRNA (tRNA system)
945_sequencing	CCGAGTTCGCCACTGTGTCA	Sequencing primer for pKSE401(AtU3p)-8sgRNA(tRNA system)
946_sequencing	ATTCGTAGCAAACTCTCTGG	Sequencing primer for pKSE401(AtU3p)-8sgRNA(tRNA system)
959_cloningR	ATGGTCTCAGCACCCGGCCTATGCACCAGCCGGGAATCG	Cloning primer for pKSE401(AtU3p)-12sgRNA(tRNA system)
960_cloningF	TAGGTCTCCGTGCTATTGAGAGTTTTAGAGCTAGAAATAGCAAG	Cloning primer for pKSE401(AtU3p)-12sgRNA(tRNA system)
961_cloningR	ATGGTCTCACGAGTCTGTGGCTGCACCAGCCGGGAATCG	Cloning primer for pKSE401(AtU3p)-12sgRNA(tRNA system)
962_cloningF	TAGGTCTCCCTCGAACTCGGTGTTTTAGAGCTAGAAATAGCAAG	Cloning primer for pKSE401(AtU3p)-12sgRNA(tRNA system)
963_cloningR	ATGGTCTCACACTTTTGGCTTGTGCAGTGCACCAGCCGGGAATCG	Cloning primer for pKSE401(AtU3p)-12sgRNA(tRNA system)
964_cloningF	TAGGTCTCCAGTGTGGTTTTAGAGCTAGAAATAGCAAG	Cloning primer for pKSE401(AtU3p)-12sgRNA(tRNA system)
965_cloningR	ATGGTCTCAGCTAGCTGTGAATTGCACCAGCCGGGAATCG	Cloning primer for pKSE401(AtU3p)-12sgRNA(tRNA system)
966_cloningF	TAGGTCTCCTAGCGTCGGCGGTTTTAGAGCTAGAAATAGCAAG	Cloning primer for pKSE401(AtU3p)-12sgRNA(tRNA system)
967_sequencing	GATTGACTCACAGGAAACTG	Sequencing primer for pKSE401(AtU3p)-14sgRNA(tRNA system)
968_cloningR	ATGGTCTCAGAAGCGCTCGTCAAATGCACCAGCCGGGAATCG	Cloning primer for pKSE401(AtU3p)-14sgRNA(tRNA system)
969_cloningF	TAGGTCTCCCTTCTGCCGTTTTAGAGCTAGAAATAGCAAG	Cloning primer for pKSE401(AtU3p)-14sgRNA(tRNA system)
970_cloningR	ATGGTCTCACGGTTAACCGTGCACCAGCCGGGAATCG	Cloning primer for pKSE401(AtU3p)-14sgRNA(tRNA system)
971_cloningF	TAGGTCTCCACCGAAAAGCAGGTGTTTTAGAGCTAGAAATAGCAAG	Cloning primer for pKSE401(AtU3p)-14sgRNA(tRNA system)
972_cloningR	ATGGTCTCAATTAGACCCAATTTGCACCAGCCGGGAATCG	Cloning primer for pKSE401(AtU3p)-16sgRNA(tRNA system)
973_cloningF	TAGGTCTCCTAATATTGCGCGTTTTAGAGCTAGAAATAGCAAG	Cloning primer for pKSE401(AtU3p)-16sgRNA(tRNA system)
974_cloningR	ATGGTCTCATTGCTGAAGCTTTATGCACCAGCCGGGAATCG	Cloning primer for pKSE401(AtU3p)-16sgRNA(tRNA system)
975_cloningF	TAGGTCTCCGCAAAGTACGGTTTTAGAGCTAGAAATAGCAAG	Cloning primer for pKSE401(AtU3p)-16sgRNA(tRNA system)
976_sequencing	CTGCACAAGCCAAAAGTGTG	Sequencing primer pKSE401(AtU3p)-16sgRNA(tRNA system)
987_cloningF	TAGGTCTCCGGTCAGTTCACTGCCGTATAGGCAGTTAACAGCTGAGACCAT	Cloning primer for pKSE401(AtU3p)-8sgRNA(Csy4 system)
988_cloningR	ATGGTCTCAGCTGTTAACTGCCTATACGGCAGTGAACTGACCGGAGACCTA	Cloning primer for pKSE401(AtU3p)-8sgRNA(Csy4 system)
989_cloningR	ATGGTCTCAGCGAACTCGGCTGCCTATACGGCAGTGAACGCACCGACTCGGTGCCA	Cloning primer for pKSE401(AtU3p)-8sgRNA(Csy4 system)
990_cloningR	ATGGTCTCATCTCTTACTCTGCCTATACGGCAGTGAACGCACCGACTCGGTGCCA	Cloning primer for pKSE401(AtU3p)-8sgRNA(Csy4 system)
991_cloningR	ATGGTCTCATGGCTGTTCTGCCTATACGGCAGTGAACGCACCGACTCGGTGCCA	Cloning primer for pKSE401(AtU3p)-8sgRNA(Csy4 system)
992_cloningR	ATGGTCTCATACGAATCTGCCTATACGGCAGTGAACGCACCGACTCGGTGCCA	Cloning primer for pKSE401(AtU3p)-8sgRNA(Csy4 system)
993_cloningR	ATGGTCTCATAGTGGCCTTCTGCCTATACGGCAGTGAACGCACCGACTCGGTGCCA	Cloning primer for pKSE401(AtU3p)-8sgRNA(Csy4 system)
994_cloningR	ATGGTCTCAAGATTTCCTGCCTATACGGCAGTGAACGCACCGACTCGGTGCCA	Cloning primer for pKSE401(AtU3p)-8sgRNA(Csy4 system)
995_cloningR	ATGGTCTCAAGTCAATCCTGCCTATACGGCAGTGAACGCACCGACTCGGTGCCA	Cloning primer for pKSE401(AtU3p)-8sgRNA(Csy4 system)
996_cloningF	TAGGTCTCCGGTCAAATTACTGATGAGTCCGTGAG	Cloning primer for pKSE401(AtU3p)-8sgRNA(HH-HDV-RB system)
997_cloningR	ATGGTCTCAGAGATTTCACTCATCTACACTTAGTAGAAATTAGACG	Cloning primer for pKSE401(AtU3p)-8sgRNA(HH-HDV-RB system)
998_cloningF	TAGGTCTCCTCTCTTGTCTTAAGGGGCCGGCATGGTCCCAG	Cloning primer for pKSE401(AtU3p)-8sgRNA(HH-HDV-RB system)
999_cloningR	ATGGTCTCACTTGCAACAGTAGATCTACACTTAGTAGAAATTAGACG	Cloning primer for pKSE401(AtU3p)-8sgRNA(HH-HDV-RB system)
1000_cloningF	TAGGTCTCCCAAGTGCTCACCCAGGCCGGCATGGTCCCAG	Cloning primer for pKSE401(AtU3p)-8sgRNA(HH-HDV-RB system)
1001_cloningR	ATGGTCTCATGCAGGAAGCAATCTACACTTAGTAGAAATTAGACG	Cloning primer for pKSE401(AtU3p)-8sgRNA(HH-HDV-RB system)
1002_cloningF	TAGGTCTCCTGCAATGCCGGTAGACGGCCGGCATGGTCCCAG	Cloning primer for pKSE401(AtU3p)-8sgRNA(HH-HDV-RB system)
1003_cloningR	ATGGTCTCAACAGGAGAGAGAGGATCTACACTTAGTAGAAATTAGACG	Cloning primer for pKSE401(AtU3p)-8sgRNA(HH-HDV-RB system)
1004_cloningF	TAGGTCTCCCTGTGCTTGCCTCGGCCGGCATGGTCCCAG	Cloning primer for pKSE401(AtU3p)-8sgRNA(HH-HDV-RB system)
1005_cloningR	ATGGTCTCATAACCCTTCTTATCTACACTTAGTAGAAATTAGACG	Cloning primer for pKSE401(AtU3p)-8sgRNA(HH-HDV-RB system)
1006_cloningF	TAGGTCTCCGTTATGGCCAATGCTTGGCCGGCATGGTCCCAG	Cloning primer for pKSE401(AtU3p)-8sgRNA(HH-HDV-RB system)
1007_cloningR	ATGGTCTCACTGTCTCCATGCCCATCTACACTTAGTAGAAATTAGACG	Cloning primer for pKSE401(AtU3p)-8sgRNA(HH-HDV-RB system)
1008_cloningF	TAGGTCTCCACAGGAGACATAGGGCCGGCATGGTCCCAG	Cloning primer for pKSE401(AtU3p)-8sgRNA(HH-HDV-RB system)
1009_cloningR	ATGGTCTCACAAGCATATGGTGCATCTACACTTAGTAGAAATTAGACG	Cloning primer for pKSE401(AtU3p)-8sgRNA(HH-HDV-RB system)
1010_cloningF	TAGGTCTCCCTTGCTGATCAAAGGCCGGCATGGTCCCAG	Cloning primer for pKSE401(AtU3p)-8sgRNA(HH-HDV-RB system)
1011_cloningR	ATGGTCTCAATTCACACAGGGTATCTACACTTAGTAGAAATTAGACG	Cloning primer for pKSE401(AtU3p)-8sgRNA(HH-HDV-RB system)
1029_cloningR	ATGGTCTCACCACGTCCCATTCGCCATGCC	Cloning primer for pKSE401(AtU3p)-8sgRNA(HH-HDV-RB system)
1030_sequencing	TGCTTCCTGCAATGCCGG	Sequencing primer for pKSE401(AtU3p)-8sgRNA(HH-HDV-RB system)
1031_sequencing	GCACCATATGCTTGCTGA	Sequencing primer for pKSE401(AtU3p)-8sgRNA(HH-HDV-RB system)
1012_cloningF	TAGGTCTCCGAATGGTCAGTAAGGGCCGGCATGGTCCCAG	Cloning primer for pKSE401(AtU3p)-8sgRNA(HH-HDV-RB system)
1033_cloningF	TAGGTCTCCGGTCATTTTGTCACCGGATTAACAGCTGAGACCAT	Cloning primer for pKSE401(AtU3p)-8sgRNA(Ribozyme system)
1034_cloningR	ATGGTCTCAGCTGTTAATCCGGTGACAAAATGACCGGAGACCTA	Cloning primer for pKSE401(AtU3p)-8sgRNA(Ribozyme system)
1035_cloningR	ATGGTCTCAGCGAACTCGGTCCGGTGACAAAAGCACCGACTCGGTGCCA	Cloning primer for pKSE401(AtU3p)-8sgRNA(Ribozyme system)
1036_cloningR	ATGGTCTCATCTCTTACTTCCGGTGACAAAAGCACCGACTCGGTGCCA	Cloning primer for pKSE401(AtU3p)-8sgRNA(Ribozyme system)
1037_cloningR	ATGGTCTCATGGCTGTTTCCGGTGACAAAAGCACCGACTCGGTGCCA	Cloning primer for pKSE401(AtU3p)-8sgRNA(Ribozyme system)
1038_cloningR	ATGGTCTCATACGAATTCCGGTGACAAAAGCACCGACTCGGTGCCA	Cloning primer for pKSE401(AtU3p)-8sgRNA(Ribozyme system)
1039_cloningR	ATGGTCTCATAGTGGCCTTTCCGGTGACAAAAGCACCGACTCGGTGCCA	Cloning primer for pKSE401(AtU3p)-8sgRNA(Ribozyme system)
1040_cloningR	ATGGTCTCAAGATTTCTCCGGTGACAAAAGCACCGACTCGGTGCCA	Cloning primer for pKSE401(AtU3p)-8sgRNA(Ribozyme system)
1041_cloningR	ATGGTCTCAAGTCAATCTCCGGTGACAAAAGCACCGACTCGGTGCCA	Cloning primer for pKSE401(AtU3p)-8sgRNA(Ribozyme system)
1042_cloiningR	ATGGTCTCATAACTCGTGCACCAGCCGGGAATCG	Cloning primer for pKSE401(AtU3p)-18sgRNA(tRNA system)
1043_cloningF	TAGGTCTCCGTTAACAGCCACAGACTGTTTTAGAGCTAGAAATAGCAAG	Cloning primer for pKSE401(AtU3p)-18sgRNA(tRNA system)
1044_cloningR	ATGGTCTCATTGACCCGTGCACCAGCCGGGAATCG	Cloning primer for pKSE401(AtU3p)-18sgRNA(tRNA system)
1045_cloningF	TAGGTCTCCTCAACAACCACCACCCGTTTTAGAGCTAGAAATAGCAAG	Cloning primer for pKSE401(AtU3p)-18sgRNA(tRNA system)
1046_cloningR	ATGGTCTCACAGCTCGCCGCTTGCACCAGCCGGGAATCG	Cloning primer for pKSE401(AtU3p)-20sgRNA(tRNA system)
1047_cloningF	TAGGTCTCCGCTGCCACGCCGGTTTTAGAGCTAGAAATAGCAAG	Cloning primer for pKSE401(AtU3p)-20sgRNA(tRNA system)
1048_cloningR	ATGGTCTCAGCCTTAATAGACCCAATGCACCAGCCGGGAATCG	Cloning primer for pKSE401(AtU3p)-20sgRNA(tRNA system)
1049_cloningF	TAGGTCTCCAGGCCATGGTTTTAGAGCTAGAAATAGCAAG	Cloning primer for pKSE401(AtU3p)-20sgRNA(tRNA system)
1050_sequencing	TAAAGCTTCAGCAAAGTACG	Sequencing primer for pKSE401(AtU3p)-20sgRNA(tRNA system)
132_GB1	TAGGTCTCCGGTCAACAAAGCACCAGTGGTCTAGTGGTAGAATAGTACCCTGCCACGGTACAGACCCGGGTTCGATTCCCGGCTGGTGCATTAACAGCCACAGACTCGGTGTTTTAGAGCTAGAAATAGCAAGTTAAAATAAGGCTAGTCCGTTATCAACTTGAAAAAGTGGCACCGAGTCTGAGACCAT	Cloning gBlock for template vector type I
133_GB2	TAGGTCTCCAGTCGGTGCAACAAAGCACCAGTGGTCTAGTGGTAGAATAGTACCCTGCCACGGTACAGACCCGGGTTCGATTCCCGGCTGGTGCACCGAGTTCGCCACTGTGTCAGTTTTAGAGCTAGAAATAGCAAGTTAAAATAAGGCTAGTCCGTTATCAACTTGAAAAAGTGGTGAGACCAT	Cloning gBlock for template vector type I
138_gblock1	TAGGTCTCCGGTCAAATTACTGATGAGTCCGTGAGGACGAAACGAGTAAGCTCGTCTAATTTCTACTAAGTGTAGATGAGTGAAATCTCTTGTCTTAAGGGGCCGGCATGGTCCCAGCCTCCTCGCTGAGACCAT	Cloning gBlock for template vector type II
139_gblock2	TAGGTCTCCTCGCTGGCGCCGGCTGGGCAACATGCTTCGGCATGGCGAATGGGACAAATTACTGATGAGTCCGTGAGGACGAAACGAGTAAGCTCGTCTAATTTCTACTAAGTGTAGATCTACTGTTGCAAGTGCTCACCCAGTGGTGAGACCAT	Cloning gBlock for template vector type II
141_PCR996997	CAGGGATCCAAATTACTGATGAGTCCGTGAGGACGAAACGAGTAAGCTCGTCTAATTTCTACTAAGTGTAGATCTACTGTTGCAAGTGCTCACCCATAATTTCTACTAAGTGTAGATCAGAAAGAGAAGGAGGCACAGATTAATTTCTACTAAGTGTAGATTGCTTCCTGCAATGCCGGTAGACTAATTTCTACTAAGTGTAGATTAAGCAGCTGGCTGAGGGTGCATGGCCGGCATGGTCCCAGCCTCCTCGCTGGCGCCGGCTGGGCAACATGCTTCGGCATGGCGAATGGGACGAATTCGACC	Cloning gBlock for pKSE401(AtU3p)-8sgRNA(HH-HDV-RB system)
142_PCR998999	TAGGTCTCCTCTCTTGTCTTAAGGGGCCGGCATGGTCCCAGCCTCCTCGCTGGCGCCGGCTGGGCAACATGCTTCGGCATGGCGAATGGGACAAATTACTGATGAGTCCGTGAGGACGAAACGAGTAAGCTCGTCTAATTTCTACTAAGTGTAGATCTACTGTTGCAAGTGAGACCAT	Cloning gBlock for pKSE401(AtU3p)-8sgRNA(HH-HDV-RB system)
143_PCR10001001	TATAGGTCTCCCAAGTGCTCACCCAGGCCGGCATGGTCCCAGCCTCCTCGCTGGCGCCGGCTGGGCAACATGCTTCGGCATGGCGAATGGGACAAATTACTGATGAGTCCGTGAGGACGAAACGAGTAAGCTCGTCTAATTTCTACTAAGTGTAGATTGCTTCCTGCATGAGACCAT	Cloning gBlock for pKSE401(AtU3p)-8sgRNA(HH-HDV-RB system)
144_PCR10021003	TATAGGTCTCCTGCAATGCCGGTAGACGGCCGGCATGGTCCCAGCCTCCTCGCTGGCGCCGGCTGGGCAACATGCTTCGGCATGGCGAATGGGACAAATTACTGATGAGTCCGTGAGGACGAAACGAGTAAGCTCGTCTAATTTCTACTAAGTGTAGATCCTCTCTCTCCTGTTGAGACCAT	Cloning gBlock for pKSE401(AtU3p)-8sgRNA(HH-HDV-RB system)
145_PCR10041005	TATATAGGTCTCCCTGTGCTTGCCTCGGCCGGCATGGTCCCAGCCTCCTCGCTGGCGCCGGCTGGGCAACATGCTTCGGCATGGCGAATGGGACAAATTACTGATGAGTCCGTGAGGACGAAACGAGTAAGCTCGTCTAATTTCTACTAAGTGTAGATAAGAAGGGTTATGAGACCAT	Cloning gBlock for pKSE401(AtU3p)-8sgRNA(HH-HDV-RB system)
146_PCR10061007	TAGGTCTCCGTTATGGCCAATGCTTGGCCGGCATGGTCCCAGCCTCCTCGCTGGCGCCGGCTGGGCAACATGCTTCGGCATGGCGAATGGGACAAATTACTGATGAGTCCGTGAGGACGAAACGAGTAAGCTCGTCTAATTTCTACTAAGTGTAGATGGGCATGGAGACAGTGAGACCAT	Cloning gBlock for pKSE401(AtU3p)-8sgRNA(HH-HDV-RB system)
147_PCR10081009	TAGGTCTCCACAGGAGACATAGGGCCGGCATGGTCCCAGCCTCCTCGCTGGCGCCGGCTGGGCAACATGCTTCGGCATGGCGAATGGGACAAATTACTGATGAGTCCGTGAGGACGAAACGAGTAAGCTCGTCTAATTTCTACTAAGTGTAGATGCACCATATGCTTGTGAGACCAT	Cloning gBlock for pKSE401(AtU3p)-8sgRNA(HH-HDV-RB system)
148_PCR10101011	TAGGTCTCCCTTGCTGATCAAAGGCCGGCATGGTCCCAGCCTCCTCGCTGGCGCCGGCTGGGCAACATGCTTCGGCATGGCGAATGGGACAAATTACTGATGAGTCCGTGAGGACGAAACGAGTAAGCTCGTCTAATTTCTACTAAGTGTAGATACCCTGTGTGAATTGAGACCAT	Cloning gBlock for pKSE401(AtU3p)-8sgRNA(HH-HDV-RB system)
158_PCR10121029	ATGTCCAAAGGAGTAGGTCTCCGAATGGTCAGTAAGGGCCGGCATGGTCCCAGCCTCCTCGCTGGCGCCGGCTGGGCAACATGCTTCGGCATGGCGAATGGGACGTGGTGAGACCATAAGAGCTG	Cloning gBlock for pKSE401(AtU3p)-8sgRNA(HH-HDV-RB system)
