# Supplementary material for: PARA: A New Platform for the Rapid Assembly of gRNA Arrays for Multiplexed CRISPR Technologies
Source: Cells. 2022 Aug 9;11(16):2467. doi: 10.3390/cells11162467 (PMC9406951; doi:10.3390/cells11162467)
Supplement: Supplementary file 1 [file cells-11-02467-s001.zip › cells-1841835-Table S2.xlsx]

## Sheet: Sheet1
Table S2. Template vectors type I and II.
Name	Sequence	Usage
pKSE401(AtU3p)-8G-sg1-sg2	TAAACGCTCTTTTCTCTTAGGTTTACCCGCCAATATATCCTGTCAAACACTGATAGTTTAAACTGAAGGCGGGAAACGACAATCTGATCCAAGCTCAAGCTGCTCTAGCATTCGCCATTCAGGCTGCGCAACTGTTGGGAAGGGCGATCGGTGCGGGCCTCTTCGCTATTACGCCAGCTGGCGAAAGGGGGATGTGCTGCAAGGCGATTAAGTTGGGTAACGCCAGGGTTTTCCCAGTCACGACGTTGTAAAACGACGGCCAGTGCCAAGCTTTTTACTTTAAATTTTTCTTATGGCTCAGCCTGTGATGGATAACTGAATCAAACAAATGGCGTCTGGGTTTAAGAACATCTGTTTTGGCTATGTTGGACGAAACAAGTGAACTTTTAGGATCAACTT…	Template vector type I
pKSE401_HHRB-HDVRB template	TAAACGCTCTTTTCTCTTAGGTTTACCCGCCAATATATCCTGTCAAACACTGATAGTTTAAACTGAAGGCGGGAAACGACAATCTGATCCAAGCTCAAGCTGCTCTAGCATTCGCCATTCAGGCTGCGCAACTGTTGGGAAGGGCGATCGGTGCGGGCCTCTTCGCTATTACGCCAGCTGGCGAAAGGGGGATGTGCTGCAAGGCGATTAAGTTGGGTAACGCCAGGGTTTTCCCAGTCACGACGTTGTAAAACGACGGCCAGTGCCAAGCTTTTTACTTTAAATTTTTCTTATGGCTCAGCCTGTGATGGATAACTGAATCAAACAAATGGCGTCTGGGTTTAAGAACATCTGTTTTGGCTATGTTGGACGAAACAAGTGAACTTTTAGGATCAACTT…	Template vector type II
