# Supplementary material for: PARA: A New Platform for the Rapid Assembly of gRNA Arrays for Multiplexed CRISPR Technologies
Source: Cells. 2022 Aug 9;11(16):2467. doi: 10.3390/cells11162467 (PMC9406951; doi:10.3390/cells11162467)
Supplement: Supplementary file 1 [file cells-11-02467-s001.zip › cells-1841835-Table S3.xlsx]

## Sheet: Sheet1
Table S3. Inputs and outputs of 8-gRNA assembly in PARAweb.
Name	Sequence	Usage
gRNA1	TTAACAGCCACAGACTCGGT	The gRNA derived from poplar
gRNA2	CCGAGTTCGCCACTGTGTCA	The gRNA derived from poplar
gRNA3	AGTAAGAGAATACCCACCCG	The gRNA derived from poplar
gRNA4	AACAGCCACAGACTCGAACT	The gRNA derived from poplar
gRNA5	ATTCGTAGCAAACTCTCTGG	The gRNA derived from poplar
gRNA6	AAGGCCACTAATTGCCACCT	The gRNA derived from poplar
gRNA7	GAAATCTAAAGAGGTCATTG	The gRNA derived from poplar
gRNA8	GATTGACTCACAGGAAACTG	The gRNA derived from poplar
F1	TAGGTCTCCGGTCAACAAAGCACCAGT	PARA-generated oligos sequences for PCR-amplified component fragments
R1	ATGGTCTCATCTGTGGCTGTTAATGCACCAGCCGGGAATCG	PARA-generated oligos sequences for PCR-amplified component fragments
F2	TAGGTCTCCCAGACTCGGTGTTTTAGAGCTAGAAATAGCAAG	PARA-generated oligos sequences for PCR-amplified component fragments
R2	ATGGTCTCACGAACTCGGTGCACCAGCCGGGAATCG	PARA-generated oligos sequences for PCR-amplified component fragments
F3	TAGGTCTCCTTCGCCACTGTGTCAGTTTTAGAGCTAGAAATAGCAAG	PARA-generated oligos sequences for PCR-amplified component fragments
R3	ATGGTCTCATCTTACTTGCACCAGCCGGGAATCG	PARA-generated oligos sequences for PCR-amplified component fragments
F4	TAGGTCTCCAAGAGAATACCCACCCGGTTTTAGAGCTAGAAATAGCAAG	PARA-generated oligos sequences for PCR-amplified component fragments
R4	ATGGTCTCATCGAGTCTGTGGCTGTTTGCACCAGCCGGGAATCG	PARA-generated oligos sequences for PCR-amplified component fragments
F5	TAGGTCTCCTCGAACTGTTTTAGAGCTAGAAATAGCAAG	PARA-generated oligos sequences for PCR-amplified component fragments
R5	ATGGTCTCAACGAATTGCACCAGCCGGGAATCG	PARA-generated oligos sequences for PCR-amplified component fragments
F6	TAGGTCTCCTCGTAGCAAACTCTCTGGGTTTTAGAGCTAGAAATAGCAAG	PARA-generated oligos sequences for PCR-amplified component fragments
R6	ATGGTCTCACCTTTGCACCAGCCGGGAATCG	PARA-generated oligos sequences for PCR-amplified component fragments
F7	TAGGTCTCCAAGGCCACTAATTGCCACCTGTTTTAGAGCTAGAAATAGCAAG	PARA-generated oligos sequences for PCR-amplified component fragments
R7	ATGGTCTCATTTCTGCACCAGCCGGGAATCG	PARA-generated oligos sequences for PCR-amplified component fragments
F8	TAGGTCTCCGAAATCTAAAGAGGTCATTGGTTTTAGAGCTAGAAATAGCAAG	PARA-generated oligos sequences for PCR-amplified component fragments
R8	ATGGTCTCATCCTGTGAGTCAATCTGCACCAGCCGGGAATCG	PARA-generated oligos sequences for PCR-amplified component fragments
F9	TAGGTCTCCAGGAAACTGGTTTTAGAGCTAGAAATAGCAAG	PARA-generated oligos sequences for PCR-amplified component fragments
R9	ATGGTCTCACCACTTTTTCAAGTTGATAACGG	PARA-generated oligos sequences for PCR-amplified component fragments
Fragment 1	TAGGTCTCCGGTCAACAAAGCACCAGTGGTCTAGTGGTAGAATAGTACCCTGCCACGGTACAGACCCGGGTTCGATTCCCGGCTGGTGCATTAACAGCCACAGATGAGACCAT	PARA-generated component DNA fragment
Fragment 2	TAGGTCTCCCAGACTCGGTGTTTTAGAGCTAGAAATAGCAAGTTAAAATAAGGCTAGTCCGTTATCAACTTGAAAAAGTGGCACCGAGTCGGTGCAACAAAGCACCAGTGGTCTAGTGGTAGAATAGTACCCTGCCACGGTACAGACCCGGGTTCGATTCCCGGCTGGTGCACCGAGTTCGTGAGACCAT	PARA-generated component DNA fragment
Fragment 3	TAGGTCTCCTTCGCCACTGTGTCAGTTTTAGAGCTAGAAATAGCAAGTTAAAATAAGGCTAGTCCGTTATCAACTTGAAAAAGTGGCACCGAGTCGGTGCAACAAAGCACCAGTGGTCTAGTGGTAGAATAGTACCCTGCCACGGTACAGACCCGGGTTCGATTCCCGGCTGGTGCAAGTAAGATGAGACCAT	PARA-generated component DNA fragment
Fragment 4	TAGGTCTCCAAGAGAATACCCACCCGGTTTTAGAGCTAGAAATAGCAAGTTAAAATAAGGCTAGTCCGTTATCAACTTGAAAAAGTGGCACCGAGTCGGTGCAACAAAGCACCAGTGGTCTAGTGGTAGAATAGTACCCTGCCACGGTACAGACCCGGGTTCGATTCCCGGCTGGTGCAAACAGCCACAGACTCGATGAGACCAT	PARA-generated component DNA fragment
Fragment 5	TAGGTCTCCTCGAACTGTTTTAGAGCTAGAAATAGCAAGTTAAAATAAGGCTAGTCCGTTATCAACTTGAAAAAGTGGCACCGAGTCGGTGCAACAAAGCACCAGTGGTCTAGTGGTAGAATAGTACCCTGCCACGGTACAGACCCGGGTTCGATTCCCGGCTGGTGCAATTCGTTGAGACCAT	PARA-generated component DNA fragment
Fragment 6	TAGGTCTCCTCGTAGCAAACTCTCTGGGTTTTAGAGCTAGAAATAGCAAGTTAAAATAAGGCTAGTCCGTTATCAACTTGAAAAAGTGGCACCGAGTCGGTGCAACAAAGCACCAGTGGTCTAGTGGTAGAATAGTACCCTGCCACGGTACAGACCCGGGTTCGATTCCCGGCTGGTGCAAAGGTGAGACCAT	PARA-generated component DNA fragment
Fragment 7	TAGGTCTCCAAGGCCACTAATTGCCACCTGTTTTAGAGCTAGAAATAGCAAGTTAAAATAAGGCTAGTCCGTTATCAACTTGAAAAAGTGGCACCGAGTCGGTGCAACAAAGCACCAGTGGTCTAGTGGTAGAATAGTACCCTGCCACGGTACAGACCCGGGTTCGATTCCCGGCTGGTGCAGAAATGAGACCAT	PARA-generated component DNA fragment
Fragment 8	TAGGTCTCCGAAATCTAAAGAGGTCATTGGTTTTAGAGCTAGAAATAGCAAGTTAAAATAAGGCTAGTCCGTTATCAACTTGAAAAAGTGGCACCGAGTCGGTGCAACAAAGCACCAGTGGTCTAGTGGTAGAATAGTACCCTGCCACGGTACAGACCCGGGTTCGATTCCCGGCTGGTGCAGATTGACTCACAGGATGAGACCAT	PARA-generated component DNA fragment
Fragment 9	TAGGTCTCCAGGAAACTGGTTTTAGAGCTAGAAATAGCAAGTTAAAATAAGGCTAGTCCGTTATCAACTTGAAAAAGTGGTGAGACCAT	PARA-generated component DNA fragment
Assembly	GGTCAACAAAGCACCAGTGGTCTAGTGGTAGAATAGTACCCTGCCACGGTACAGACCCGGGTTCGATTCCCGGCTGGTGCATTAACAGCCACAGACTCGGTGTTTTAGAGCTAGAAATAGCAAGTTAAAATAAGGCTAGTCCGTTATCAACTTGAAAAAGTGGCACCGAGTCGGTGCAACAAAGCACCAGTGGTCTAGTGGTAGAATAGTACCCTGCCACGGTACAGACCCGGGTTCGATTCCCGGCTGGTGCACCGAGTTCGCCACTGTGTCAGTTTTAGAGCTAGAAATAGCAAGTTAAAATAAGGCTAGTCCGTTATCAACTTGAAAAAGTGGCACCGAGTCGGTGCAACAAAGCACCAGTGGTCTAGTGGTAGAATAGTACCCTGCCACGGTACA…	PARA-generated gRNA array
Assembled Vector	TAAACGCTCTTTTCTCTTAGGTTTACCCGCCAATATATCCTGTCAAACACTGATAGTTTAAACTGAAGGCGGGAAACGACAATCTGATCCAAGCTCAAGCTGCTCTAGCATTCGCCATTCAGGCTGCGCAACTGTTGGGAAGGGCGATCGGTGCGGGCCTCTTCGCTATTACGCCAGCTGGCGAAAGGGGGATGTGCTGCAAGGCGATTAAGTTGGGTAACGCCAGGGTTTTCCCAGTCACGACGTTGTAAAACGACGGCCAGTGCCAAGCTTTTTACTTTAAATTTTTCTTATGGCTCAGCCTGTGATGGATAACTGAATCAAACAAATGGCGTCTGGGTTTAAGAACATCTGTTTTGGCTATGTTGGACGAAACAAGTGAACTTTTAGGATCAACTT…	PARA-generated assembled vector
pKSE401(AtU3p)	TAAACGCTCTTTTCTCTTAGGTTTACCCGCCAATATATCCTGTCAAACACTGATAGTTTAAACTGAAGGCGGGAAACGACAATCTGATCCAAGCTCAAGCTGCTCTAGCATTCGCCATTCAGGCTGCGCAACTGTTGGGAAGGGCGATCGGTGCGGGCCTCTTCGCTATTACGCCAGCTGGCGAAAGGGGGATGTGCTGCAAGGCGATTAAGTTGGGTAACGCCAGGGTTTTCCCAGTCACGACGTTGTAAAACGACGGCCAGTGCCAAGCTTTTTACTTTAAATTTTTCTTATGGCTCAGCCTGTGATGGATAACTGAATCAAACAAATGGCGTCTGGGTTTAAGAACATCTGTTTTGGCTATGTTGGACGAAACAAGTGAACTTTTAGGATCAACTT…	Destination vector
