# Supplementary material for: PARA: A New Platform for the Rapid Assembly of gRNA Arrays for Multiplexed CRISPR Technologies
Source: Cells. 2022 Aug 9;11(16):2467. doi: 10.3390/cells11162467 (PMC9406951; doi:10.3390/cells11162467)
Supplement: Supplementary file 1 [file cells-11-02467-s001.zip › cells-1841835-Table S4.xlsx]

## Sheet: Sheet1
Table S4. The parameters used in PARAweb tool.
Type	Action	Restriction enzyme	In
tRNA-Cas9	Linear ligation/vector ligation	BsaI-HFv2	Plants
tRNA-Cas9	Linear ligation/vector ligation	BsaI-HFv2	Saccharomyces cerevisiae
tRNA-Cas9	Linear ligation/vector ligation	BsaI-HFv2	Yarrowia lipolytica
tRNA-Cas9	Linear ligation/vector ligation	BsaI-HFv2	Drosophila melanogaster
Csy4-Cas9	Linear ligation/vector ligation	BsaI-HFv2	Plants/Fungi/Animal research (human cells)
Ribozyme-Cas9	Linear ligation/vector ligation	BsaI-HFv2	Plants
HH-HDV-RB-Cas12a	Linear ligation/vector ligation	BsaI-HFv2	Plants
